# Supplementary material for: Cortical glutamate and GABA are related to compulsive behaviour in individuals with obsessive compulsive disorder and healthy controls
Source: Nat Commun. 2023 Jun 27;14:3324. doi: 10.1038/s41467-023-38695-z (PMC10300066; doi:10.1038/s41467-023-38695-z)
Supplement: Supplementary file 4 — Source Data [file 41467_2023_38695_MOESM4_ESM.xlsx]

## Sheet: Figure_1
Group	ID	Gender	Age_range	GABA_ACC_TC	Glu_ACC_TC	GABA_SMA_TC	Glu_SMA_TC	GABA_V1_TC	Glu_V1_TC
HV	100	F	41-45	2.75362	11.9966	2.09089	11.5264	2.55404	10.1681
HV	101	F	18-24	3.18307	12.14	3.92198	14.0833	2.87456	10.7457
HV	103	F	25-30	3.11192	11.8984	2.98339	12.1091	2.74985	10.3842
HV	107	M	46-50	3.22584	13.4102	3.90669	14.0858	2.03097	8.98147
HV	108	M	36-40	2.75176	12.0138	3.00133	10.3196	2.46306	9.49813
HV	112	F	51-55	3.01377	11.8289	2.14722	13.4116	2.02913	10.4242
HV	113	F	61-65	2.83041	11.8863	2.71257	11.0267	1.67025	9.45759
HV	122	F	18-24	2.66268	12.7491	NA	12.9085	2.65581	10.8938
HV	123	F	56-60	3.52941	13.1407	4.38634	11.2227	1.77043	9.87282
HV	125	F	56-60	2.01598	12.3462	3.26902	12.0253	1.57372	9.8398
HV	137	F	18-24	3.45133	13.4041	2.45919	11.042	3.09303	10.7087
HV	142	M	25-30	3.24454	13.0707	2.72057	14.5913	2.463	9.74618
HV	154	M	41-45	2.59955	11.2867	3.8887	12.6522	1.81338	9.07201
HV	167	M	18-24	2.76889	12.028	3.33851	13.5173	NA	11.5468
HV	213	F	18-24	3.4768	13.0788	2.40934	14.9171	2.18964	9.7423
HV	235	M	41-45	3.09757	11.5088	4.9002	12.9621	2.37782	10.0309
HV	256	F	18-24	2.92051	12.7687	2.95298	11.5985	2.35016	10.2686
HV	267	F	18-24	2.7398	11.8634	3.27456	11.3143	2.43722	10.5786
HV	274	F	18-24	2.56867	13.342	3.51408	13.8902	3.13551	NA
HV	301	M	18-24	2.86268	11.3041	2.16706	10.5952	3.19473	NA
HV	306	M	25-30	2.69069	12.7646	3.68238	13.6093	2.53566	10.6059
HV	307	M	36-40	2.58125	11.9648	3.96434	12.6993	2.40753	10.3837
HV	310	M	25-30	2.35147	12.5249	3.35431	11.6473	2.52724	9.34992
HV	328	F	18-24	2.54405	11.2669	2.01755	10.4351	2.80659	9.41687
HV	342	M	18-24	1.98678	11.0961	5.12678	14.2342	2.35546	10.1427
HV	343	F	18-24	3.5661	12.2466	4.27913	12.8543	2.54292	10.0911
HV	347	M	31-35	2.66896	11.517	4.16844	12.3219	2.6594	9.28894
HV	351	M	25-30	2.20565	10.6093	2.93973	11.8738	2.01771	10.0189
HV	392	M	31-35	2.93206	12.2286	3.80634	13.0174	3.24621	10.6726
HV	398	M	25-30	3.52459	12.9679	2.75787	12.4802	3.51458	10.3234
OCD	700	F	18-24	2.20162	12.4455	3.31282	12.412	2.44657	10.2022
OCD	701	M	31-35	1.889	11.165	2.76761	11.0759	1.19994	8.54569
OCD	706	M	41-45	3.05653	13.1074	3.16022	13.676	2.1672	9.76907
OCD	707	M	36-40	2.62491	13.7717	3.40855	12.0784	2.76542	10.7846
OCD	708	F	25-30	2.47745	12.7267	2.70224	12.695	3.00562	10.585
OCD	712	F	18-24	2.92561	12.1624	2.15071	13.0659	2.97118	11.0163
OCD	718	F	18-24	3.71074	13.0368	6.46759	10.3349	3.49644	10.0146
OCD	726	M	31-35	1.8847	11.782	2.2047	12.1628	2.0429	10.097
OCD	729	M	51-55	2.92626	12.8087	4.79725	12.2815	2.91286	10.1138
OCD	731	F	18-24	3.14793	13.685	NA	10.341	2.49106	9.78642
OCD	732	M	25-30	3.04832	12.9351	2.98298	14.3782	2.59943	9.52202
OCD	735	F	18-24	2.06568	12.3458	3.12322	11.4848	1.95774	10.4755
OCD	738	F	18-24	2.68534	12.8573	3.57325	11.7947	NA	10.6337
OCD	743	F	46-50	2.39879	12.1462	3.44041	12.9074	3.12874	9.87698
OCD	744	M	31-35	2.21645	11.3295	2.94085	13.176	2.55917	10.8364
OCD	746	M	18-24	2.47532	12.5866	2.08865	12.3903	2.61921	11.0786
OCD	750	F	51-55	2.80087	11.6944	4.61951	13.0933	3.07646	9.08415
OCD	753	F	25-30	3.36025	14.2045	2.19438	13.3955	NA	12.299
OCD	755	F	18-24	2.97826	14.1562	3.63942	12.7226	3.37488	10.7057
OCD	762	F	25-30	2.28617	11.6767	2.65582	12.2097	2.041	10.1241
OCD	776	M	25-30	NA	NA	3.6485	13.9028	2.12392	11.7468
OCD	780	F	25-30	2.9814	12.5428	2.44644	12.7323	2.64603	10.5707
OCD	783	M	25-30	2.75273	12.4248	4.68183	12.4937	NA	11.1046
OCD	800	F	18-24	2.80884	12.9132	2.31851	12.2619	2.175	10.1414
OCD	801	F	18-24	2.74479	11.8876	3.82701	13.1304	2.32724	10.8029
OCD	806	F	18-24	3.16978	12.7989	4.11037	13.0169	2.39787	10.7363
OCD	807	M	31-35	2.50467	12.4345	3.33934	13.972	NA	NA
OCD	818	M	41-45	2.52485	11.1775	3.51634	12.8434	2.19753	9.10812
OCD	819	F	46-50	2.73939	13.8019	4.35723	14.064	1.7932	11.2687
OCD	821	M	31-35	2.91745	13.5116	3.78326	12.3986	3.65596	10.0679
OCD	830	M	36-40	3.24842	12.8123	4.18593	13.556	2.81108	10.7128

## Sheet: Figure_2
Group	ID	Gender	Age_range	Glu_SMA_TC	YBOCS_compulsions	OCI_total_42
HV	100	F	41-45	11.5264	NA	13
HV	101	F	18-24	14.0833	NA	NA
HV	103	F	25-30	12.1091	NA	26
HV	107	M	46-50	14.0858	NA	6
HV	108	M	36-40	10.3196	NA	4
HV	112	F	51-55	13.4116	NA	5
HV	113	F	61-65	11.0267	NA	1
HV	122	F	18-24	12.9085	NA	9
HV	123	F	56-60	11.2227	NA	2
HV	125	F	56-60	12.0253	NA	0
HV	137	F	18-24	11.042	NA	3
HV	142	M	25-30	14.5913	NA	6
HV	154	M	41-45	12.6522	NA	4
HV	167	M	18-24	13.5173	NA	9
HV	213	F	18-24	14.9171	NA	6
HV	235	M	41-45	12.9621	NA	0
HV	256	F	18-24	11.5985	NA	6
HV	267	F	18-24	11.3143	NA	0
HV	274	F	18-24	13.8902	NA	6
HV	301	M	18-24	10.5952	NA	12
HV	306	M	25-30	13.6093	NA	15
HV	307	M	36-40	12.6993	NA	4
HV	310	M	25-30	11.6473	NA	3
HV	328	F	18-24	10.4351	NA	2
HV	342	M	18-24	14.2342	NA	14
HV	343	F	18-24	12.8543	NA	4
HV	347	M	31-35	12.3219	NA	0
HV	351	M	25-30	11.8738	NA	4
HV	392	M	31-35	13.0174	NA	8
HV	398	M	25-30	12.4802	NA	13
OCD	700	F	18-24	12.412	14	61
OCD	701	M	31-35	11.0759	6	23
OCD	706	M	41-45	13.676	15	55
OCD	707	M	36-40	12.0784	9	26
OCD	708	F	25-30	12.695	7	29
OCD	712	F	18-24	13.0659	10	88
OCD	718	F	18-24	10.3349	11	50
OCD	726	M	31-35	12.1628	15	97
OCD	729	M	51-55	12.2815	13	70
OCD	731	F	18-24	10.341	7	22
OCD	732	M	25-30	14.3782	12	116
OCD	735	F	18-24	11.4848	9	49
OCD	738	F	18-24	11.7947	10	58
OCD	743	F	46-50	12.9074	15	25
OCD	744	M	31-35	13.176	16	135
OCD	746	M	18-24	12.3903	10	83
OCD	750	F	51-55	13.0933	14	85
OCD	753	F	25-30	13.3955	14	60
OCD	755	F	18-24	12.7226	12	69
OCD	762	F	25-30	12.2097	8	19
OCD	776	M	25-30	13.9028	11	20
OCD	780	F	25-30	12.7323	13	105
OCD	783	M	25-30	12.4937	11	69
OCD	800	F	18-24	12.2619	11	66
OCD	801	F	18-24	13.1304	7	82
OCD	806	F	18-24	13.0169	12	45
OCD	807	M	31-35	13.972	12	108
OCD	818	M	41-45	12.8434	19	49
OCD	819	F	46-50	14.064	11	47
OCD	821	M	31-35	12.3986	10	68
OCD	830	M	36-40	13.556	13	84

## Sheet: Figure_3
Group	ID	Gender	Age_range	Glu_to_GABA_ACC	Glu_to_GABA_SMA	Delta_ResponseRate_full_none
HV	100	F	41-45	4.35668	5.51268	0.165278
HV	101	F	18-24	3.81394	3.59086	-0.793056
HV	103	F	25-30	3.8235	4.05884	0.215278
HV	107	M	46-50	4.15711	3.60556	0.0472222
HV	108	M	36-40	4.36585	3.43834	-0.179167
HV	112	F	51-55	3.92495	6.24603	-0.322222
HV	113	F	61-65	4.1995	4.06503	-0.383333
HV	122	F	18-24	4.78808	NA	-0.847222
HV	123	F	56-60	3.7232	2.55857	-0.715278
HV	125	F	56-60	6.12416	3.67858	-0.125
HV	137	F	18-24	3.88377	4.49011	-0.281944
HV	142	M	25-30	4.02852	5.36333	0.0236111
HV	154	M	41-45	4.34179	3.2536	-0.293056
HV	167	M	18-24	4.34399	4.04891	-0.147222
HV	213	F	18-24	3.76174	6.19136	-0.173611
HV	235	M	41-45	3.71542	2.64523	-0.575
HV	256	F	18-24	4.3721	3.92772	-0.440278
HV	267	F	18-24	4.33002	3.4552	-0.476389
HV	274	F	18-24	5.19411	3.95272	-0.498611
HV	301	M	18-24	3.94878	4.88919	-0.1625
HV	306	M	25-30	4.74398	3.69578	-0.294444
HV	307	M	36-40	4.63527	3.20337	0.35
HV	310	M	25-30	5.3264	3.47233	-0.576389
HV	328	F	18-24	4.42871	5.17218	-0.331944
HV	342	M	18-24	5.58498	2.77643	-0.675
HV	343	F	18-24	3.43417	3.00395	-0.0916667
HV	347	M	31-35	4.31516	2.95599	-0.211111
HV	351	M	25-30	4.81006	4.03908	-0.176389
HV	392	M	31-35	4.17065	3.41993	0.0625
HV	398	M	25-30	3.67926	4.5253	0.472222
OCD	700	F	18-24	5.65288	3.74666	-0.255556
OCD	701	M	31-35	5.91053	4.00198	-0.458333
OCD	706	M	41-45	4.28832	4.32754	-0.473611
OCD	707	M	36-40	5.24655	3.54355	0.177778
OCD	708	F	25-30	5.137	4.69796	-0.0361111
OCD	712	F	18-24	4.15724	6.07516	-0.533333
OCD	718	F	18-24	3.51326	1.59795	-0.788889
OCD	726	M	31-35	6.25138	5.51678	0.184722
OCD	729	M	51-55	4.37716	2.56012	-0.269444
OCD	731	F	18-24	4.3473	NA	-0.0888889
OCD	732	M	25-30	4.24334	4.82009	-0.0944444
OCD	735	F	18-24	5.97663	3.67722	0.348611
OCD	738	F	18-24	4.78796	3.30082	-0.5
OCD	743	F	46-50	5.06347	3.75172	-0.0986111
OCD	744	M	31-35	5.11155	4.48035	-0.166667
OCD	746	M	18-24	5.08482	5.9322	-0.127778
OCD	750	F	51-55	4.17527	2.83435	-0.218056
OCD	753	F	25-30	4.22723	6.10446	-0.461111
OCD	755	F	18-24	4.75319	3.49577	-0.572222
OCD	762	F	25-30	5.10753	4.59732	-0.204167
OCD	776	M	25-30	NA	3.81054	-0.236111
OCD	780	F	25-30	4.20701	5.2044	-0.15
OCD	783	M	25-30	4.51363	2.66856	-0.154167
OCD	800	F	18-24	4.59734	5.2887	-0.276389
OCD	801	F	18-24	4.33097	3.43098	-0.0888889
OCD	806	F	18-24	4.0378	3.16684	-0.331944
OCD	807	M	31-35	4.96455	4.18407	-0.415278
OCD	818	M	41-45	4.427	3.65249	-0.269444
OCD	819	F	46-50	5.03832	3.22775	-0.548611
OCD	821	M	31-35	4.63128	3.27724	-0.6375
OCD	830	M	36-40	3.94417	3.23846	-0.258333

## Sheet: Table_1_HLR_data
Group	ID	Gender	Age_range	Voxel	Glu	GABA	Education
HV	100	F	41-45	ACC	11.9966	2.75362	16
HV	101	F	18-24	ACC	12.14	3.18307	15
HV	103	F	25-30	ACC	11.8984	3.11192	20
HV	107	M	46-50	ACC	13.4102	3.22584	18
HV	108	M	36-40	ACC	12.0138	2.75176	21
HV	112	F	51-55	ACC	11.8289	3.01377	17
HV	113	F	61-65	ACC	11.8863	2.83041	17
HV	122	F	18-24	ACC	12.7491	2.66268	17
HV	123	F	56-60	ACC	13.1407	3.52941	18
HV	125	F	56-60	ACC	12.3462	2.01598	18
HV	137	F	18-24	ACC	13.4041	3.45133	14
HV	142	M	25-30	ACC	13.0707	3.24454	12
HV	154	M	41-45	ACC	11.2867	2.59955	22
HV	167	M	18-24	ACC	12.028	2.76889	15
HV	213	F	18-24	ACC	13.0788	3.4768	15
HV	235	M	41-45	ACC	11.5088	3.09757	22
HV	256	F	18-24	ACC	12.7687	2.92051	14
HV	267	F	18-24	ACC	11.8634	2.7398	17
HV	274	F	18-24	ACC	13.342	2.56867	13
HV	301	M	18-24	ACC	11.3041	2.86268	13
HV	306	M	25-30	ACC	12.7646	2.69069	19
HV	307	M	36-40	ACC	11.9648	2.58125	20
HV	310	M	25-30	ACC	12.5249	2.35147	18
HV	328	F	18-24	ACC	11.2669	2.54405	16
HV	342	M	18-24	ACC	11.0961	1.98678	18
HV	343	F	18-24	ACC	12.2466	3.5661	19
HV	347	M	31-35	ACC	11.517	2.66896	15
HV	351	M	25-30	ACC	10.6093	2.20565	18
HV	392	M	31-35	ACC	12.2286	2.93206	22
HV	398	M	25-30	ACC	12.9679	3.52459	18
OCD	700	F	18-24	ACC	12.4455	2.20162	17
OCD	701	M	31-35	ACC	11.165	1.889	16
OCD	706	M	41-45	ACC	13.1074	3.05653	12
OCD	707	M	36-40	ACC	13.7717	2.62491	14
OCD	708	F	25-30	ACC	12.7267	2.47745	17
OCD	712	F	18-24	ACC	12.1624	2.92561	15
OCD	718	F	18-24	ACC	13.0368	3.71074	17
OCD	726	M	31-35	ACC	11.782	1.8847	16
OCD	729	M	51-55	ACC	12.8087	2.92626	13
OCD	731	F	18-24	ACC	13.685	3.14793	14
OCD	732	M	25-30	ACC	12.9351	3.04832	17
OCD	735	F	18-24	ACC	12.3458	2.06568	15
OCD	738	F	18-24	ACC	12.8573	2.68534	18
OCD	743	F	46-50	ACC	12.1462	2.39879	11
OCD	744	M	31-35	ACC	11.3295	2.21645	18
OCD	746	M	18-24	ACC	12.5866	2.47532	11
OCD	750	F	51-55	ACC	11.6944	2.80087	16
OCD	753	F	25-30	ACC	14.2045	3.36025	11
OCD	755	F	18-24	ACC	14.1562	2.97826	18
OCD	762	F	25-30	ACC	11.6767	2.28617	18
OCD	776	M	25-30	ACC	NA	NA	23
OCD	780	F	25-30	ACC	12.5428	2.9814	17
OCD	783	M	25-30	ACC	12.4248	2.75273	17
OCD	800	F	18-24	ACC	12.9132	2.80884	17
OCD	801	F	18-24	ACC	11.8876	2.74479	15
OCD	806	F	18-24	ACC	12.7989	3.16978	18
OCD	807	M	31-35	ACC	12.4345	2.50467	16
OCD	818	M	41-45	ACC	11.1775	2.52485	11
OCD	819	F	46-50	ACC	13.8019	2.73939	15
OCD	821	M	31-35	ACC	13.5116	2.91745	13
OCD	830	M	36-40	ACC	12.8123	3.24842	10
HV	100	F	41-45	SMA	11.5264	2.09089	16
HV	101	F	18-24	SMA	14.0833	3.92198	15
HV	103	F	25-30	SMA	12.1091	2.98339	20
HV	107	M	46-50	SMA	14.0858	3.90669	18
HV	108	M	36-40	SMA	10.3196	3.00133	21
HV	112	F	51-55	SMA	13.4116	2.14722	17
HV	113	F	61-65	SMA	11.0267	2.71257	17
HV	122	F	18-24	SMA	12.9085	NA	17
HV	123	F	56-60	SMA	11.2227	4.38634	18
HV	125	F	56-60	SMA	12.0253	3.26902	18
HV	137	F	18-24	SMA	11.042	2.45919	14
HV	142	M	25-30	SMA	14.5913	2.72057	12
HV	154	M	41-45	SMA	12.6522	3.8887	22
HV	167	M	18-24	SMA	13.5173	3.33851	15
HV	213	F	18-24	SMA	14.9171	2.40934	15
HV	235	M	41-45	SMA	12.9621	4.9002	22
HV	256	F	18-24	SMA	11.5985	2.95298	14
HV	267	F	18-24	SMA	11.3143	3.27456	17
HV	274	F	18-24	SMA	13.8902	3.51408	13
HV	301	M	18-24	SMA	10.5952	2.16706	13
HV	306	M	25-30	SMA	13.6093	3.68238	19
HV	307	M	36-40	SMA	12.6993	3.96434	20
HV	310	M	25-30	SMA	11.6473	3.35431	18
HV	328	F	18-24	SMA	10.4351	2.01755	16
HV	342	M	18-24	SMA	14.2342	5.12678	18
HV	343	F	18-24	SMA	12.8543	4.27913	19
HV	347	M	31-35	SMA	12.3219	4.16844	15
HV	351	M	25-30	SMA	11.8738	2.93973	18
HV	392	M	31-35	SMA	13.0174	3.80634	22
HV	398	M	25-30	SMA	12.4802	2.75787	18
OCD	700	F	18-24	SMA	12.412	3.31282	17
OCD	701	M	31-35	SMA	11.0759	2.76761	16
OCD	706	M	41-45	SMA	13.676	3.16022	12
OCD	707	M	36-40	SMA	12.0784	3.40855	14
OCD	708	F	25-30	SMA	12.695	2.70224	17
OCD	712	F	18-24	SMA	13.0659	2.15071	15
OCD	718	F	18-24	SMA	10.3349	6.46759	17
OCD	726	M	31-35	SMA	12.1628	2.2047	16
OCD	729	M	51-55	SMA	12.2815	4.79725	13
OCD	731	F	18-24	SMA	10.341	NA	14
OCD	732	M	25-30	SMA	14.3782	2.98298	17
OCD	735	F	18-24	SMA	11.4848	3.12322	15
OCD	738	F	18-24	SMA	11.7947	3.57325	18
OCD	743	F	46-50	SMA	12.9074	3.44041	11
OCD	744	M	31-35	SMA	13.176	2.94085	18
OCD	746	M	18-24	SMA	12.3903	2.08865	11
OCD	750	F	51-55	SMA	13.0933	4.61951	16
OCD	753	F	25-30	SMA	13.3955	2.19438	11
OCD	755	F	18-24	SMA	12.7226	3.63942	18
OCD	762	F	25-30	SMA	12.2097	2.65582	18
OCD	776	M	25-30	SMA	13.9028	3.6485	23
OCD	780	F	25-30	SMA	12.7323	2.44644	17
OCD	783	M	25-30	SMA	12.4937	4.68183	17
OCD	800	F	18-24	SMA	12.2619	2.31851	17
OCD	801	F	18-24	SMA	13.1304	3.82701	15
OCD	806	F	18-24	SMA	13.0169	4.11037	18
OCD	807	M	31-35	SMA	13.972	3.33934	16
OCD	818	M	41-45	SMA	12.8434	3.51634	11
OCD	819	F	46-50	SMA	14.064	4.35723	15
OCD	821	M	31-35	SMA	12.3986	3.78326	13
OCD	830	M	36-40	SMA	13.556	4.18593	10
HV	100	F	41-45	OCC	10.1681	2.55404	16
HV	101	F	18-24	OCC	10.7457	2.87456	15
HV	103	F	25-30	OCC	10.3842	2.74985	20
HV	107	M	46-50	OCC	8.98147	2.03097	18
HV	108	M	36-40	OCC	9.49813	2.46306	21
HV	112	F	51-55	OCC	10.4242	2.02913	17
HV	113	F	61-65	OCC	9.45759	1.67025	17
HV	122	F	18-24	OCC	10.8938	2.65581	17
HV	123	F	56-60	OCC	9.87282	1.77043	18
HV	125	F	56-60	OCC	9.8398	1.57372	18
HV	137	F	18-24	OCC	10.7087	3.09303	14
HV	142	M	25-30	OCC	9.74618	2.463	12
HV	154	M	41-45	OCC	9.07201	1.81338	22
HV	167	M	18-24	OCC	11.5468	NA	15
HV	213	F	18-24	OCC	9.7423	2.18964	15
HV	235	M	41-45	OCC	10.0309	2.37782	22
HV	256	F	18-24	OCC	10.2686	2.35016	14
HV	267	F	18-24	OCC	10.5786	2.43722	17
HV	274	F	18-24	OCC	NA	3.13551	13
HV	301	M	18-24	OCC	NA	3.19473	13
HV	306	M	25-30	OCC	10.6059	2.53566	19
HV	307	M	36-40	OCC	10.3837	2.40753	20
HV	310	M	25-30	OCC	9.34992	2.52724	18
HV	328	F	18-24	OCC	9.41687	2.80659	16
HV	342	M	18-24	OCC	10.1427	2.35546	18
HV	343	F	18-24	OCC	10.0911	2.54292	19
HV	347	M	31-35	OCC	9.28894	2.6594	15
HV	351	M	25-30	OCC	10.0189	2.01771	18
HV	392	M	31-35	OCC	10.6726	3.24621	22
HV	398	M	25-30	OCC	10.3234	3.51458	18
OCD	700	F	18-24	OCC	10.2022	2.44657	17
OCD	701	M	31-35	OCC	8.54569	1.19994	16
OCD	706	M	41-45	OCC	9.76907	2.1672	12
OCD	707	M	36-40	OCC	10.7846	2.76542	14
OCD	708	F	25-30	OCC	10.585	3.00562	17
OCD	712	F	18-24	OCC	11.0163	2.97118	15
OCD	718	F	18-24	OCC	10.0146	3.49644	17
OCD	726	M	31-35	OCC	10.097	2.0429	16
OCD	729	M	51-55	OCC	10.1138	2.91286	13
OCD	731	F	18-24	OCC	9.78642	2.49106	14
OCD	732	M	25-30	OCC	9.52202	2.59943	17
OCD	735	F	18-24	OCC	10.4755	1.95774	15
OCD	738	F	18-24	OCC	10.6337	NA	18
OCD	743	F	46-50	OCC	9.87698	3.12874	11
OCD	744	M	31-35	OCC	10.8364	2.55917	18
OCD	746	M	18-24	OCC	11.0786	2.61921	11
OCD	750	F	51-55	OCC	9.08415	3.07646	16
OCD	753	F	25-30	OCC	12.299	NA	11
OCD	755	F	18-24	OCC	10.7057	3.37488	18
OCD	762	F	25-30	OCC	10.1241	2.041	18
OCD	776	M	25-30	OCC	11.7468	2.12392	23
OCD	780	F	25-30	OCC	10.5707	2.64603	17
OCD	783	M	25-30	OCC	11.1046	NA	17
OCD	800	F	18-24	OCC	10.1414	2.175	17
OCD	801	F	18-24	OCC	10.8029	2.32724	15
OCD	806	F	18-24	OCC	10.7363	2.39787	18
OCD	807	M	31-35	OCC	NA	NA	16
OCD	818	M	41-45	OCC	9.10812	2.19753	11
OCD	819	F	46-50	OCC	11.2687	1.7932	15
OCD	821	M	31-35	OCC	10.0679	3.65596	13
OCD	830	M	36-40	OCC	10.7128	2.81108	10

## Sheet: Table_2
Group	ID	Gender	Age_range	GABA_ACC_TC	Gln_ACC_TC	Glu_ACC_TC	Glu_to_GABA_ACC	Glx_ACC_TC	NAA_ACC_TC	GABA_SMA_TC	Gln_SMA_TC	Glu_to_GABA_SMA	Glu_SMA_TC	Glx_SMA_TC	NAA_SMA_TC	GABA_V1_TC	Gln_V1_TC	Glu_to_GABA_V1	Glu_V1_TC	Glx_V1_TC	NAA_V1_TC
HV	100	F	41-45	2.75362	3.35727	11.9966	4.35668	15.3539	12.038	2.09089	2.89244	5.51268	11.5264	14.4189	14.112	2.55404	4.03754	3.98118	10.1681	14.2056	14.8131
HV	101	F	18-24	3.18307	3.50737	12.14	3.81394	15.6474	11.7311	3.92198	2.78536	3.59086	14.0833	16.8687	16.0206	2.87456	4.5207	3.73818	10.7457	15.2664	15.0813
HV	103	F	25-30	3.11192	3.05821	11.8984	3.8235	14.9566	11.5835	2.98339	2.38858	4.05884	12.1091	14.4977	14.3865	2.74985	4.61267	3.77628	10.3842	14.9969	16.1185
HV	107	M	46-50	3.22584	3.68393	13.4102	4.15711	17.0941	13.8042	3.90669	2.46402	3.60556	14.0858	16.5498	17.1708	2.03097	3.72652	4.42225	8.98147	12.708	12.8589
HV	108	M	36-40	2.75176	2.83791	12.0138	4.36585	14.8517	12.6935	3.00133	1.65913	3.43834	10.3196	11.9787	13.0784	2.46306	3.72333	3.85623	9.49813	13.2215	12.4807
HV	112	F	51-55	3.01377	2.93367	11.8289	3.92495	14.7626	12.977	2.14722	3.04762	6.24603	13.4116	16.4592	17.7567	2.02913	4.62693	5.13726	10.4242	15.0511	15.6843
HV	113	F	61-65	2.83041	3.47034	11.8863	4.1995	15.3567	13.6305	2.71257	2.71618	4.06503	11.0267	13.7429	14.1689	1.67025	4.49108	5.66238	9.45759	13.9487	14.5458
HV	122	F	18-24	2.66268	3.49107	12.7491	4.78808	16.2402	13.4138	NA	3.79332	NA	12.9085	16.7018	15.2783	2.65581	4.51517	4.10188	10.8938	15.409	14.5248
HV	123	F	56-60	3.52941	3.57202	13.1407	3.7232	16.7127	14.7854	4.38634	0.892997	2.55857	11.2227	12.1157	14.7635	1.77043	3.80946	5.57652	9.87282	13.6823	14.4495
HV	125	F	56-60	2.01598	3.03215	12.3462	6.12416	15.3783	12.8838	3.26902	1.13428	3.67858	12.0253	13.1596	16.2158	1.57372	4.0482	6.25256	9.8398	13.888	15.1291
HV	137	F	18-24	3.45133	3.22685	13.4041	3.88377	16.631	13.3059	2.45919	1.54279	4.49011	11.042	12.5848	13.309	3.09303	3.85646	3.46221	10.7087	14.5652	13.2524
HV	142	M	25-30	3.24454	2.78492	13.0707	4.02852	15.8556	13.0888	2.72057	3.59141	5.36333	14.5913	18.1828	15.5494	2.463	3.85398	3.95704	9.74618	13.6002	14.7918
HV	154	M	41-45	2.59955	3.83695	11.2867	4.34179	15.1237	11.4929	3.8887	2.82786	3.2536	12.6522	15.4801	15.5031	1.81338	4.29118	5.00283	9.07201	13.3632	13.3911
HV	167	M	18-24	2.76889	2.93384	12.028	4.34399	14.9619	12.1415	3.33851	3.33437	4.04891	13.5173	16.8517	15.6168	NA	4.87824	NA	11.5468	16.425	15.8568
HV	213	F	18-24	3.4768	3.58386	13.0788	3.76174	16.6627	13.0005	2.40934	4.13474	6.19136	14.9171	19.0518	16.7163	2.18964	4.53135	4.44928	9.7423	14.2736	15.0314
HV	235	M	41-45	3.09757	2.641	11.5088	3.71542	14.1498	12.8205	4.9002	1.44414	2.64523	12.9621	14.4063	17.2832	2.37782	4.32271	4.21854	10.0309	14.3536	15.1071
HV	256	F	18-24	2.92051	2.63971	12.7687	4.3721	15.4084	11.6339	2.95298	1.71864	3.92772	11.5985	13.3171	12.5786	2.35016	NA	4.36934	10.2686	12.2053	14.1213
HV	267	F	18-24	2.7398	2.74902	11.8634	4.33002	14.6124	12.0997	3.27456	2.06813	3.4552	11.3143	13.3824	14.6277	2.43722	3.73717	4.34042	10.5786	14.3157	13.5804
HV	274	F	18-24	2.56867	2.58084	13.342	5.19411	15.9228	12.4969	3.51408	1.87359	3.95272	13.8902	15.7638	15.8699	3.13551	4.15665	3.77309	NA	15.9872	16.9316
HV	301	M	18-24	2.86268	2.49261	11.3041	3.94878	13.7967	12.4982	2.16706	2.12217	4.88919	10.5952	12.7173	12.9118	3.19473	2.99135	2.71472	NA	11.6641	14.3724
HV	306	M	25-30	2.69069	3.32265	12.7646	4.74398	16.0872	12.2137	3.68238	2.86888	3.69578	13.6093	16.4782	14.9899	2.53566	4.81966	4.1827	10.6059	15.4255	14.5799
HV	307	M	36-40	2.58125	3.35983	11.9648	4.63527	15.3246	12.3852	3.96434	1.75372	3.20337	12.6993	14.453	16.1611	2.40753	3.5058	4.313	10.3837	13.8895	16.7418
HV	310	M	25-30	2.35147	3.97745	12.5249	5.3264	16.5023	11.7254	3.35431	2.69248	3.47233	11.6473	14.3398	13.7803	2.52724	NA	3.69966	9.34992	11.5495	12.9654
HV	328	F	18-24	2.54405	2.38805	11.2669	4.42871	13.6549	11.7334	2.01755	1.64275	5.17218	10.4351	12.0779	13.029	2.80659	3.46445	3.35527	9.41687	12.8813	14.2214
HV	342	M	18-24	1.98678	2.76006	11.0961	5.58498	13.8562	10.8103	5.12678	1.14125	2.77643	14.2342	15.3754	16.4217	2.35546	3.98959	4.30603	10.1427	14.1323	13.7311
HV	343	F	18-24	3.5661	2.92551	12.2466	3.43417	15.1721	12.6751	4.27913	1.83553	3.00395	12.8543	14.6898	15.3618	2.54292	3.72251	3.96831	10.0911	13.8136	14.5421
HV	347	M	31-35	2.66896	3.79582	11.517	4.31516	15.3128	13.0779	4.16844	2.07244	2.95599	12.3219	14.3943	17.3494	2.6594	4.59646	3.49288	9.28894	13.8854	13.9281
HV	351	M	25-30	2.20565	3.18761	10.6093	4.81006	13.7969	10.7224	2.93973	2.7794	4.03908	11.8738	14.6532	13.6326	2.01771	4.40947	4.96545	10.0189	14.4283	14.5287
HV	392	M	31-35	2.93206	3.8596	12.2286	4.17065	16.0882	11.9765	3.80634	3.26346	3.41993	13.0174	16.2809	14.9485	3.24621	3.01465	3.28771	10.6726	13.6872	14.4803
HV	398	M	25-30	3.52459	4.22666	12.9679	3.67926	17.1945	13.9349	2.75787	3.60658	4.5253	12.4802	16.0868	15.6684	3.51458	3.33639	2.93731	10.3234	13.6598	15.2217
OCD	700	F	18-24	2.20162	2.979	12.4455	5.65288	15.4245	12.3383	3.31282	2.42691	3.74666	12.412	14.8389	15.8499	2.44657	3.80359	4.16999	10.2022	14.0058	14.5264
OCD	701	M	31-35	1.889	3.78326	11.165	5.91053	14.9482	11.1936	2.76761	1.72627	4.00198	11.0759	12.8022	13.7063	1.19994	3.40529	7.12177	8.54569	11.951	13.9793
OCD	706	M	41-45	3.05653	3.65947	13.1074	4.28832	16.7669	13.8107	3.16022	3.35182	4.32754	13.676	17.0278	18.3838	2.1672	4.55815	4.50769	9.76907	14.3272	15.0006
OCD	707	M	36-40	2.62491	3.47792	13.7717	5.24655	17.2497	14.1345	3.40855	2.24733	3.54355	12.0784	14.3257	15.6979	2.76542	4.17163	3.89981	10.7846	14.9562	15.6361
OCD	708	F	25-30	2.47745	3.95067	12.7267	5.137	16.6773	12.0171	2.70224	2.94446	4.69796	12.695	15.6395	14.9659	3.00562	3.53451	3.52174	10.585	14.1196	14.8756
OCD	712	F	18-24	2.92561	2.80052	12.1624	4.15724	14.963	12.0758	2.15071	2.41501	6.07516	13.0659	15.4809	14.1932	2.97118	2.98952	3.7077	11.0163	14.0058	15.5741
OCD	718	F	18-24	3.71074	3.26611	13.0368	3.51326	16.3029	13.5443	6.46759	NA	1.59795	10.3349	NA	15.6654	3.49644	3.84276	2.86423	10.0146	13.8574	13.987
OCD	726	M	31-35	1.8847	3.68231	11.782	6.25138	15.4643	11.4011	2.2047	3.71278	5.51678	12.1628	15.8756	13.963	2.0429	4.52953	4.94248	10.097	14.6265	14.0712
OCD	729	M	51-55	2.92626	4.06291	12.8087	4.37716	16.8716	13.3992	4.79725	1.45425	2.56012	12.2815	13.7358	15.4424	2.91286	5.1311	3.47213	10.1138	15.2449	14.1762
OCD	731	F	18-24	3.14793	3.07457	13.685	4.3473	16.7596	13.0962	NA	NA	NA	10.341	NA	16.4183	2.49106	4.2646	3.92861	9.78642	14.051	14.4966
OCD	732	M	25-30	3.04832	3.93259	12.9351	4.24334	16.8677	13.1475	2.98298	5.06298	4.82009	14.3782	19.4412	16.8866	2.59943	4.66284	3.66311	9.52202	14.1849	14.4219
OCD	735	F	18-24	2.06568	2.37839	12.3458	5.97663	14.7242	11.7421	3.12322	1.53228	3.67722	11.4848	13.017	13.671	1.95774	3.76856	5.35082	10.4755	14.244	14.856
OCD	738	F	18-24	2.68534	3.23175	12.8573	4.78796	16.0891	12.4267	3.57325	1.44349	3.30082	11.7947	13.2381	13.6566	NA	3.72994	NA	10.6337	14.3636	16.9357
OCD	743	F	46-50	2.39879	3.52161	12.1462	5.06347	15.6678	12.1633	3.44041	1.69997	3.75172	12.9074	14.6074	15.8166	3.12874	2.76999	3.15685	9.87698	12.647	13.8269
OCD	744	M	31-35	2.21645	2.77381	11.3295	5.11155	14.1033	11.124	2.94085	2.7453	4.48035	13.176	15.9213	15.1217	2.55917	4.72237	4.23435	10.8364	15.5588	14.4186
OCD	746	M	18-24	2.47532	3.36349	12.5866	5.08482	15.9501	10.9966	2.08865	4.48437	5.9322	12.3903	16.8747	11.387	2.61921	4.73701	4.22975	11.0786	15.8156	12.7196
OCD	750	F	51-55	2.80087	2.87656	11.6944	4.17527	14.5709	12.6687	4.61951	1.35252	2.83435	13.0933	14.4458	16.3561	3.07646	2.81642	2.95279	9.08415	11.9006	14.7939
OCD	753	F	25-30	3.36025	3.24168	14.2045	4.22723	17.4462	13.4193	2.19438	3.03677	6.10446	13.3955	16.4323	14.0689	NA	4.15498	NA	12.299	16.4539	17.6346
OCD	755	F	18-24	2.97826	3.69471	14.1562	4.75319	17.8509	13.7408	3.63942	1.38642	3.49577	12.7226	14.109	15.381	3.37488	4.49123	3.17217	10.7057	15.1969	15.3861
OCD	762	F	25-30	2.28617	3.21633	11.6767	5.10753	14.893	11.7137	2.65582	2.89052	4.59732	12.2097	15.1002	14.649	2.041	3.89656	4.96035	10.1241	14.0206	14.0628
OCD	776	M	25-30	NA	NA	NA	NA	NA	NA	3.6485	3.13039	3.81054	13.9028	17.0332	15.323	2.12392	3.96895	5.53074	11.7468	15.7158	13.9176
OCD	780	F	25-30	2.9814	2.85598	12.5428	4.20701	15.3987	13.898	2.44644	2.67451	5.2044	12.7323	15.4068	15.9564	2.64603	3.72139	3.99492	10.5707	14.2921	15.2507
OCD	783	M	25-30	2.75273	3.36094	12.4248	4.51363	15.7858	12.985	4.68183	2.44001	2.66856	12.4937	14.9337	16.0167	NA	2.6183	NA	11.1046	13.7229	16.7662
OCD	800	F	18-24	2.80884	3.38705	12.9132	4.59734	16.3002	12.6868	2.31851	2.99429	5.2887	12.2619	15.2562	14.2591	2.175	3.90946	4.66268	10.1414	14.0508	14.5856
OCD	801	F	18-24	2.74479	2.12332	11.8876	4.33097	14.011	11.3452	3.82701	1.24453	3.43098	13.1304	14.3749	14.3281	2.32724	3.60505	4.64192	10.8029	14.4079	14.6566
OCD	806	F	18-24	3.16978	4.07978	12.7989	4.0378	16.8787	13.3135	4.11037	1.99485	3.16684	13.0169	15.0117	17.4664	2.39787	3.97856	4.47745	10.7363	14.7149	14.5664
OCD	807	M	31-35	2.50467	3.06654	12.4345	4.96455	15.5011	12.9397	3.33934	2.04169	4.18407	13.972	16.0137	17.7182	NA	NA	NA	NA	NA	NA
OCD	818	M	41-45	2.52485	3.50201	11.1775	4.427	14.6795	11.4616	3.51634	2.99583	3.65249	12.8434	15.8392	15.7086	2.19753	4.48144	4.14471	9.10812	13.5896	12.925
OCD	819	F	46-50	2.73939	3.15742	13.8019	5.03832	16.9594	13.3609	4.35723	2.32828	3.22775	14.064	16.3923	16.0604	1.7932	3.16991	6.28416	11.2687	14.4386	14.915
OCD	821	M	31-35	2.91745	5.25348	13.5116	4.63128	18.765	13.7441	3.78326	3.40167	3.27724	12.3986	15.8003	15.6479	3.65596	3.07138	2.75384	10.0679	13.1393	15.5126
OCD	830	M	36-40	3.24842	3.34992	12.8123	3.94417	16.1622	13.2074	4.18593	2.2795	3.23846	13.556	15.8355	16.8887	2.81108	3.98796	3.81091	10.7128	14.7007	15.474

## Sheet: Table_3
Group	ID	Gender	Age_range	YBOCS_total	YBOCS_obsessions	YBOCS_compulsions	Education	Medicated	OCI_total_42	OCI_Washing	OCI_Checking	OCI_Doubting	OCI_Ordering	OCI_Obsessing	OCI_Hoarding	OCI_Mental Neutralization	STAI-S_baseline	STAI_T	IUS-long	MADRS	NART_Verbal_IQ	HTQ_Compulsivity
HV	100	F	41-45	NA	NA	NA	16	0	13	3	4	0	3	2	0	1	23	25	40	10	105.8	9
HV	101	F	18-24	NA	NA	NA	15	0	NA	NA	NA	NA	NA	NA	NA	NA	20	20	54	0	112	7
HV	103	F	25-30	NA	NA	NA	20	0	26	3	4	1	1	5	9	3	50	51	57	7	93.4	11
HV	107	M	46-50	NA	NA	NA	18	0	6	0	0	0	1	1	2	2	23	43	58	7	119.44	16
HV	108	M	36-40	NA	NA	NA	21	0	4	0	0	0	1	1	1	1	28	41	57	5	115.72	16
HV	112	F	51-55	NA	NA	NA	17	0	5	1	1	0	1	2	0	0	21	24	42	0	115.72	7
HV	113	F	61-65	NA	NA	NA	17	0	1	0	0	0	0	0	1	0	35	32	49	1	121.92	17
HV	122	F	18-24	NA	NA	NA	17	0	9	1	4	0	1	0	2	1	24	38	74	2	104.56	22
HV	123	F	56-60	NA	NA	NA	18	0	2	1	0	1	0	0	0	0	35	33	40	5	124.4	6
HV	125	F	56-60	NA	NA	NA	18	0	0	0	0	0	0	0	0	0	35	47	32	8	123.16	18
HV	137	F	18-24	NA	NA	NA	14	0	3	0	0	0	3	0	0	0	30	55	73	2	103.32	24
HV	142	M	25-30	NA	NA	NA	12	0	6	2	1	0	0	0	1	2	20	45	58	10	108.28	15
HV	154	M	41-45	NA	NA	NA	22	0	4	0	0	0	0	2	1	1	34	55	51	12	124.4	17
HV	167	M	18-24	NA	NA	NA	15	0	9	1	3	0	4	0	1	0	20	25	43	4	104.56	4
HV	213	F	18-24	NA	NA	NA	15	0	6	1	1	0	1	1	1	1	32	60	63	5	110.76	23
HV	235	M	41-45	NA	NA	NA	22	0	0	0	0	0	0	0	0	0	25	41	40	6	116.96	7
HV	256	F	18-24	NA	NA	NA	14	0	6	0	2	1	2	0	0	1	22	32	39	8	107.04	10
HV	267	F	18-24	NA	NA	NA	17	0	0	0	0	0	0	0	0	0	20	29	30	9	119.44	4
HV	274	F	18-24	NA	NA	NA	13	0	6	0	3	0	1	0	1	1	27	35	60	6	109.52	20
HV	301	M	18-24	NA	NA	NA	13	0	12	3	3	0	3	0	1	2	32	31	53	5	114.48	15
HV	306	M	25-30	NA	NA	NA	19	0	15	2	1	1	3	2	3	3	35	45	53	4	119.44	12
HV	307	M	36-40	NA	NA	NA	20	0	4	0	0	0	2	2	0	0	32	53	90	12	119.44	17
HV	310	M	25-30	NA	NA	NA	18	0	3	1	0	0	0	0	2	0	20	25	33	0	116.96	5
HV	328	F	18-24	NA	NA	NA	16	0	2	0	1	0	0	0	1	0	29	40	77	8	114.48	15
HV	342	M	18-24	NA	NA	NA	18	0	14	4	4	3	1	0	0	2	22	23	94	0	114.48	16
HV	343	F	18-24	NA	NA	NA	19	0	4	2	1	0	1	0	0	0	23	29	66	1	104.56	18
HV	347	M	31-35	NA	NA	NA	15	0	0	0	0	0	0	0	0	0	29	31	24	0	103.32	14
HV	351	M	25-30	NA	NA	NA	18	0	4	0	2	0	1	1	0	0	23	32	52	7	105.8	14
HV	392	M	31-35	NA	NA	NA	22	0	8	0	1	0	6	0	1	0	32	31	58	0	116.96	15
HV	398	M	25-30	NA	NA	NA	18	0	13	5	1	0	3	3	0	1	30	43	71	8	123.16	14
OCD	700	F	18-24	29	15	14	17	1	61	10	13	6	7	14	3	8	64	55	57	14	109.52	18
OCD	701	M	31-35	13	7	6	16	1	23	1	1	5	1	12	0	3	30	54	102	11	112	27
OCD	706	M	41-45	29	14	15	12	1	55	0	12	7	7	22	3	4	54	70	111	43	104.56	27
OCD	707	M	36-40	13	4	9	14	1	26	2	12	2	3	2	0	5	27	30	38	4	113.24	19
OCD	708	F	25-30	13	6	7	17	1	29	1	9	2	2	6	7	2	31	44	87	8	105.8	27
OCD	712	F	18-24	23	13	10	15	0	88	21	23	10	6	9	8	11	39	70	65	22	112	19
OCD	718	F	18-24	22	11	11	17	1	50	11	10	4	4	13	1	7	44	50	82	10	104.56	21
OCD	726	M	31-35	30	15	15	16	1	97	26	13	9	11	20	2	16	52	71	91	28	105.8	27
OCD	729	M	51-55	24	11	13	13	1	70	6	29	12	6	13	0	4	39	57	98	11	99.6	28
OCD	731	F	18-24	14	7	7	14	1	22	0	1	0	0	16	0	5	35	57	89	16	115.72	23
OCD	732	M	25-30	24	12	12	17	1	116	23	19	11	13	26	5	19	38	59	63	23	115.72	28
OCD	735	F	18-24	16	7	9	15	1	49	24	3	4	7	8	0	3	28	55	70	6	105.8	25
OCD	738	F	18-24	22	12	10	18	0	58	3	13	6	10	15	2	9	42	63	108	15	112	28
OCD	743	F	46-50	30	15	15	11	1	25	21	1	0	3	0	0	0	27	39	50	2	103.32	14
OCD	744	M	31-35	30	14	16	18	1	135	30	26	10	20	31	3	15	31	72	115	40	114.48	28
OCD	746	M	18-24	22	12	10	11	0	83	2	19	9	19	7	10	17	38	44	70	29	110.76	21
OCD	750	F	51-55	29	15	14	16	1	85	30	13	9	6	13	1	13	53	65	109	19	112	24
OCD	753	F	25-30	27	13	14	11	1	60	3	14	6	5	18	5	9	31	58	56	31	95.88	24
OCD	755	F	18-24	21	9	12	18	0	69	7	13	4	15	12	6	12	41	52	112	15	121.92	25
OCD	762	F	25-30	16	8	8	18	1	19	6	1	0	1	8	2	1	29	45	106	11	112	26
OCD	776	M	25-30	21	10	11	23	1	20	0	4	2	1	6	2	5	34	42	38	9	105.8	18
OCD	780	F	25-30	29	16	13	17	1	105	22	26	8	7	29	4	9	51	72	114	34	100.84	28
OCD	783	M	25-30	23	12	11	17	1	69	1	14	9	10	16	5	14	36	47	87	12	110.76	23
OCD	800	F	18-24	22	11	11	17	1	66	1	22	10	4	22	0	7	32	59	83	11	110.76	28
OCD	801	F	18-24	17	10	7	15	1	82	11	15	11	4	28	2	11	32	58	92	20	118.2	28
OCD	806	F	18-24	24	12	12	18	1	45	12	5	5	4	17	0	2	37	69	99	30	120.68	24
OCD	807	M	31-35	25	13	12	16	1	108	14	29	9	10	23	6	17	29	65	108	4	114.48	28
OCD	818	M	41-45	36	17	19	11	1	49	6	10	4	16	8	4	1	37	66	103	29	107.04	22
OCD	819	F	46-50	19	8	11	15	0	47	21	4	3	8	1	5	5	30	45	69	4	119.44	18
OCD	821	M	31-35	21	12	10	13	1	68	2	16	7	4	18	3	18	42	69	88	24	112	28
OCD	830	M	36-40	27	14	13	10	1	84	8	15	10	12	14	9	16	34	51	63	12	109.87	16

## Sheet: Figure_S2
Group	ID	Gender	Age_range	Response_Rate_none-degraded	Response_Rate_partially-degraded	Response_Rate_fully-degraded	Causality_judgement_none-degraded	Causality_judgement_partially-degraded	Causality_judgement_fully-degraded
HV	100	F	41-45	0.763889	0.945833	0.929167	63.803	48.9691	62.457
HV	101	F	18-24	0.813889	0.954167	0.0208333	83.2761	84.8797	5.06873
HV	103	F	25-30	0.713889	0.895833	0.929167	65.5745	50.9972	69.0171
HV	107	M	46-50	0.202778	0.0125	0.25	67.9267	0.171821	9.96564
HV	108	M	36-40	0.55	0.608333	0.370833	70.9447	38.6809	0.980392
HV	112	F	51-55	0.438889	0.579167	0.116667	64.3184	40.1203	5.75601
HV	113	F	61-65	0.383333	0.2875	0	66.7812	89.7766	99.6564
HV	122	F	18-24	0.905556	0.858333	0.0583333	93.5829	97.9501	70.41
HV	123	F	56-60	0.869444	0.366667	0.154167	63.2302	41.7526	0.171821
HV	125	F	56-60	0.35	0.291667	0.225	78.236	42.4399	19.7595
HV	137	F	18-24	0.302778	0.183333	0.0208333	76.5178	25.1718	1.6323
HV	142	M	25-30	0.830556	0.858333	0.854167	61.9133	70.2317	53.0303
HV	154	M	41-45	0.388889	0.133333	0.0958333	63.5769	24.7772	1.15865
HV	167	M	18-24	0.163889	0.2875	0.0166667	67.5258	64.5189	0
HV	213	F	18-24	0.669444	0.479167	0.495833	50.6873	26.0309	26.3746
HV	235	M	41-45	0.575	0.129167	0	58.992	13.488	1.89003
HV	256	F	18-24	0.736111	0.591667	0.295833	98.7973	69.8454	37.2852
HV	267	F	18-24	0.497222	0.2125	0.0208333	52.0046	30.8419	0
HV	274	F	18-24	0.752778	0.258333	0.254167	68.9003	55.5842	42.5258
HV	301	M	18-24	0.291667	0.275	0.129167	61.8557	31.0997	14.5189
HV	306	M	25-30	0.794444	0.670833	0.5	70.0458	79.2955	74.5704
HV	307	M	36-40	0.541667	0.466667	0.891667	58.7629	59.7079	60.9966
HV	310	M	25-30	0.672222	0.891667	0.0958333	76.5178	60.0515	2.83505
HV	328	F	18-24	0.736111	0.8875	0.404167	60.4811	49.9141	24.055
HV	342	M	18-24	0.675	0.208333	0	65.1775	14.6048	0.429553
HV	343	F	18-24	0.85	0.9625	0.758333	84.5361	73.5395	29.4674
HV	347	M	31-35	0.319444	0.270833	0.108333	49.8855	85.0515	26.3746
HV	351	M	25-30	0.663889	0.720833	0.4875	43.9863	55.5842	14.6907
HV	392	M	31-35	0.75	0.866667	0.8125	64.2612	74.6564	71.3918
HV	398	M	25-30	0.519444	0.8625	0.991667	71.7766	78.2531	78.4314
OCD	700	F	18-24	0.555556	0.933333	0.3	56.701	73.4536	36.9416
OCD	701	M	31-35	0.458333	0.133333	0	76.8041	32.8179	0.257732
OCD	706	M	41-45	0.477778	0.983333	0.00416667	82.9897	98.2818	13.4021
OCD	707	M	36-40	0.588889	0.858333	0.766667	74.0345	68.0036	80.9269
OCD	708	F	25-30	0.652778	0.533333	0.616667	59.893	43.4938	28.4314
OCD	712	F	18-24	0.708333	0.525	0.175	73.425	46.4777	2.83505
OCD	718	F	18-24	0.897222	0.658333	0.108333	59.9656	49.9141	1.20275
OCD	726	M	31-35	0.677778	0.945833	0.8625	70.7904	70.9622	64.8625
OCD	729	M	51-55	0.269444	0.229167	0	85.7388	19.9313	0
OCD	731	F	18-24	0.838889	0.85	0.75	75.3723	51.5464	50.4296
OCD	732	M	25-30	0.661111	0.816667	0.566667	90.2062	82.0447	60.2234
OCD	735	F	18-24	0.647222	0.991667	0.995833	69.1867	97.7663	97.4227
OCD	738	F	18-24	0.508333	0.566667	0.00833333	63.4593	18.3849	0.429553
OCD	743	F	46-50	0.161111	0.266667	0.0625	68.1558	57.0447	49.055
OCD	744	M	31-35	0.241667	0.116667	0.075	65.9794	49.3127	2.49141
OCD	746	M	18-24	0.511111	0.2625	0.383333	67.6403	35.9966	30.8419
OCD	750	F	51-55	0.297222	0.15	0.0791667	63.9748	27.4914	7.56014
OCD	753	F	25-30	0.694444	0.554167	0.233333	79.3814	73.0241	0.343643
OCD	755	F	18-24	0.780556	0.9625	0.208333	68.2131	55.6701	0.429553
OCD	762	F	25-30	0.225	0.204167	0.0208333	54.811	64.0034	0.773196
OCD	776	M	25-30	0.586111	0.1625	0.35	58.9347	17.6976	42.0962
OCD	780	F	25-30	0.491667	0.354167	0.341667	60.4238	68.9003	45.3608
OCD	783	M	25-30	0.583333	0.4875	0.429167	69.4731	42.7835	56.5292
OCD	800	F	18-24	0.772222	0.375	0.495833	53.551	49.5704	49.055
OCD	801	F	18-24	0.663889	0.9875	0.575	74.9714	76.0309	55.3265
OCD	806	F	18-24	0.861111	0.916667	0.529167	66.3803	67.0962	30.1546
OCD	807	M	31-35	0.894444	0.4875	0.479167	75.0286	87.1993	80.0687
OCD	818	M	41-45	0.269444	0.0583333	0	56.701	6.87285	0.257732
OCD	819	F	46-50	0.619444	0	0.0708333	31.386	3.35052	2.4055
OCD	821	M	31-35	0.716667	0.4625	0.0791667	66.6667	45.1031	3.60825
OCD	830	M	36-40	0.466667	0.379167	0.208333	73.0813	50.6014	46.3918

## Sheet: Figure_S3
Group	ID	Gender	Age_range	Response_Rate_none-degraded	Response_Rate_partially-degraded	Response_Rate_fully-degraded	Causality_judgement_none-degraded	Causality_judgement_partially-degraded	Causality_judgement_fully-degraded
HV	100	F	41-45	0.763889	0.945833	0.929167	63.803	48.9691	62.457
HV	101	F	18-24	0.813889	0.954167	0.0208333	83.2761	84.8797	5.06873
HV	103	F	25-30	0.713889	0.895833	0.929167	65.5745	50.9972	69.0171
HV	107	M	46-50	0.202778	0.0125	0.25	67.9267	0.171821	9.96564
HV	108	M	36-40	0.55	0.608333	0.370833	70.9447	38.6809	0.980392
HV	112	F	51-55	0.438889	0.579167	0.116667	64.3184	40.1203	5.75601
HV	113	F	61-65	0.383333	0.2875	0	66.7812	89.7766	99.6564
HV	122	F	18-24	0.905556	0.858333	0.0583333	93.5829	97.9501	70.41
HV	123	F	56-60	0.869444	0.366667	0.154167	63.2302	41.7526	0.171821
HV	125	F	56-60	0.35	0.291667	0.225	78.236	42.4399	19.7595
HV	137	F	18-24	0.302778	0.183333	0.0208333	76.5178	25.1718	1.6323
HV	142	M	25-30	0.830556	0.858333	0.854167	61.9133	70.2317	53.0303
HV	154	M	41-45	0.388889	0.133333	0.0958333	63.5769	24.7772	1.15865
HV	167	M	18-24	0.163889	0.2875	0.0166667	67.5258	64.5189	0
HV	213	F	18-24	0.669444	0.479167	0.495833	50.6873	26.0309	26.3746
HV	235	M	41-45	0.575	0.129167	0	58.992	13.488	1.89003
HV	256	F	18-24	0.736111	0.591667	0.295833	98.7973	69.8454	37.2852
HV	267	F	18-24	0.497222	0.2125	0.0208333	52.0046	30.8419	0
HV	274	F	18-24	0.752778	0.258333	0.254167	68.9003	55.5842	42.5258
HV	301	M	18-24	0.291667	0.275	0.129167	61.8557	31.0997	14.5189
HV	306	M	25-30	0.794444	0.670833	0.5	70.0458	79.2955	74.5704
HV	307	M	36-40	0.541667	0.466667	0.891667	58.7629	59.7079	60.9966
HV	310	M	25-30	0.672222	0.891667	0.0958333	76.5178	60.0515	2.83505
HV	328	F	18-24	0.736111	0.8875	0.404167	60.4811	49.9141	24.055
HV	342	M	18-24	0.675	0.208333	0	65.1775	14.6048	0.429553
HV	343	F	18-24	0.85	0.9625	0.758333	84.5361	73.5395	29.4674
HV	347	M	31-35	0.319444	0.270833	0.108333	49.8855	85.0515	26.3746
HV	351	M	25-30	0.663889	0.720833	0.4875	43.9863	55.5842	14.6907
HV	392	M	31-35	0.75	0.866667	0.8125	64.2612	74.6564	71.3918
HV	398	M	25-30	0.519444	0.8625	0.991667	71.7766	78.2531	78.4314
OCD	700	F	18-24	0.555556	0.933333	0.3	56.701	73.4536	36.9416
OCD	701	M	31-35	0.458333	0.133333	0	76.8041	32.8179	0.257732
OCD	706	M	41-45	0.477778	0.983333	0.00416667	82.9897	98.2818	13.4021
OCD	707	M	36-40	0.588889	0.858333	0.766667	74.0345	68.0036	80.9269
OCD	708	F	25-30	0.652778	0.533333	0.616667	59.893	43.4938	28.4314
OCD	712	F	18-24	0.708333	0.525	0.175	73.425	46.4777	2.83505
OCD	718	F	18-24	0.897222	0.658333	0.108333	59.9656	49.9141	1.20275
OCD	726	M	31-35	0.677778	0.945833	0.8625	70.7904	70.9622	64.8625
OCD	729	M	51-55	0.269444	0.229167	0	85.7388	19.9313	0
OCD	731	F	18-24	0.838889	0.85	0.75	75.3723	51.5464	50.4296
OCD	732	M	25-30	0.661111	0.816667	0.566667	90.2062	82.0447	60.2234
OCD	735	F	18-24	0.647222	0.991667	0.995833	69.1867	97.7663	97.4227
OCD	738	F	18-24	0.508333	0.566667	0.00833333	63.4593	18.3849	0.429553
OCD	743	F	46-50	0.161111	0.266667	0.0625	68.1558	57.0447	49.055
OCD	744	M	31-35	0.241667	0.116667	0.075	65.9794	49.3127	2.49141
OCD	746	M	18-24	0.511111	0.2625	0.383333	67.6403	35.9966	30.8419
OCD	750	F	51-55	0.297222	0.15	0.0791667	63.9748	27.4914	7.56014
OCD	753	F	25-30	0.694444	0.554167	0.233333	79.3814	73.0241	0.343643
OCD	755	F	18-24	0.780556	0.9625	0.208333	68.2131	55.6701	0.429553
OCD	762	F	25-30	0.225	0.204167	0.0208333	54.811	64.0034	0.773196
OCD	776	M	25-30	0.586111	0.1625	0.35	58.9347	17.6976	42.0962
OCD	780	F	25-30	0.491667	0.354167	0.341667	60.4238	68.9003	45.3608
OCD	783	M	25-30	0.583333	0.4875	0.429167	69.4731	42.7835	56.5292
OCD	800	F	18-24	0.772222	0.375	0.495833	53.551	49.5704	49.055
OCD	801	F	18-24	0.663889	0.9875	0.575	74.9714	76.0309	55.3265
OCD	806	F	18-24	0.861111	0.916667	0.529167	66.3803	67.0962	30.1546
OCD	807	M	31-35	0.894444	0.4875	0.479167	75.0286	87.1993	80.0687
OCD	818	M	41-45	0.269444	0.0583333	0	56.701	6.87285	0.257732
OCD	819	F	46-50	0.619444	0	0.0708333	31.386	3.35052	2.4055
OCD	821	M	31-35	0.716667	0.4625	0.0791667	66.6667	45.1031	3.60825
OCD	830	M	36-40	0.466667	0.379167	0.208333	73.0813	50.6014	46.3918

## Sheet: Table_S1
Group	ID	Gender	Age_range	GM_ACC	WM_ACC	CSF_ACC	ACC_GABA_CRLB	ACC_Gln_CRLB	ACC_Glu_CRLB	ACC_NAA_CRLB	FWHM_ACC	SNR_ACC	GM_SMA	WM_SMA	CSF_SMA	SMA_GABA_CRLB	SMA_Gln_CRLB	SMA_Glu_CRLB	SMA_NAA_CRLB	FWHM_SMA	SNR_SMA	GM_OCC	WM_OCC	CSF_OCC	OCC_GABA_CRLB	OCC_Gln_CRLB	OCC_Glu_CRLB	OCC_NAA_CRLB	FWHM_OCC	SNR_OCC
HV	100	F	41-45	0.82029	0.097021	0.082326	9	7	2	1	0.025	52	0.63423	0.21961	0.1461	12	7	2	1	0.02	66	0.77646	0.17332	0.050191	7	3	1	1	0.03	95
HV	101	F	18-24	0.79426	0.10006	0.10144	9	7	2	1	0.025	47	0.71202	0.12356	0.16352	7	10	2	1	0.02	59	0.82891	0.11684	0.054188	9	5	2	1	0.03	72
HV	103	F	25-30	0.84755	0.11572	0.032399	9	7	2	1	0.025	52	0.71322	0.19509	0.091596	9	9	2	1	0.02	62	0.79283	0.17349	0.033605	9	4	2	1	0.03	86
HV	107	M	46-50	0.80523	0.089808	0.10314	10	8	2	1	0.025	46	0.68707	0.16632	0.14656	9	13	2	1	0.03	49	0.77898	0.18864	0.03236	9	4	2	1	0.035	86
HV	108	M	36-40	0.84003	0.12383	0.034769	9	7	2	1	0.025	64	0.67207	0.26757	0.060045	7	10	2	1	0.025	76	0.81625	0.16021	0.02309	8	5	2	2	0.03	95
HV	112	F	51-55	0.81665	0.094827	0.087806	9	8	2	1	0.025	48	0.57338	0.18251	0.24181	12	8	2	1	0.025	59	0.78425	0.19271	0.022748	10	3	2	1	0.035	82
HV	113	F	61-65	0.82473	0.11517	0.059621	11	7	2	1	0.025	48	0.74589	0.22338	0.030677	10	8	2	1	0.03	62	0.79862	0.16257	0.038785	11	3	2	1	0.03	89
HV	122	F	18-24	0.83686	0.0819	0.08101	9	6	2	1	0.025	65	0.71741	0.17749	0.10505	19	6	2	1	0.025	65	0.7979	0.19131	0.010618	9	4	2	1	0.03	99
HV	123	F	56-60	0.80844	0.10826	0.083223	10	7	2	1	0.03	48	0.66289	0.23297	0.10414	8	29	2	1	0.03	49	0.80029	0.14329	0.056357	14	5	2	1	0.035	67
HV	125	F	56-60	0.78576	0.082693	0.13142	13	8	2	1	0.02	48	0.65406	0.17372	0.17219	10	27	2	1	0.025	48	0.78454	0.14497	0.070342	14	5	2	1	0.03	77
HV	137	F	18-24	0.8224	0.12037	0.055506	8	6	1	1	0.025	62	0.75379	0.17828	0.067927	10	13	2	1	0.02	69	0.82139	0.14279	0.035731	9	6	2	2	0.03	70
HV	142	M	25-30	0.85936	0.075826	0.063965	8	8	2	1	0.025	60	0.62589	0.17076	0.2029	11	8	2	3	0.03	64	0.84378	0.1269	0.029186	8	4	2	1	0.025	90
HV	154	M	41-45	0.82214	0.11422	0.058787	9	5	2	1	0.025	57	0.6705	0.15637	0.17299	8	9	2	1	0.025	53	0.75197	0.21607	0.031964	12	4	2	1	0.035	72
HV	167	M	18-24	0.89299	0.08235	0.01857	9	7	2	1	0.02	59	0.78725	0.16312	0.049458	11	9	2	1	0.025	52	0.8106	0.16958	0.019774	5	4	2	1	0.03	88
HV	213	F	18-24	0.86468	0.050985	0.082534	8	7	2	1	0.025	51	0.57369	0.11307	0.30592	16	11	3	1	0.02	36	0.81375	0.11896	0.066427	10	4	2	1	0.025	80
HV	235	M	41-45	0.82755	0.14475	0.027479	9	8	2	1	0.025	51	0.72505	0.15792	0.11671	8	22	2	1	0.03	45	0.82762	0.1103	0.061884	9	4	2	1	0.035	76
HV	256	F	18-24	0.85552	0.1131	0.030587	8	7	1	1	0.025	67	0.77403	0.18192	0.044031	8	10	2	1	0.025	71	0.8241	0.14146	0.034439	10	9	2	1	0.03	69
HV	267	F	18-24	0.83484	0.11733	0.047743	9	8	2	1	0.02	59	0.7522	0.14957	0.098224	7	10	2	1	0.025	70	0.86566	0.11075	0.023591	8	4	1	1	0.025	93
HV	274	F	18-24	0.85026	0.10542	0.029767	9	8	2	1	0.025	61	0.78972	0.17123	0.038895	8	12	2	1	0.02	70	0.80442	0.18065	0.014033	9	5	2	1	0.03	83
HV	301	M	18-24	0.90619	0.07224	0.012894	9	8	2	1	0.025	61	0.83808	0.11833	0.043509	10	9	2	1	0.025	71	0.83249	0.15942	0.0077794	7	6	2	1	0.025	74
HV	306	M	25-30	0.87081	0.092106	0.034703	8	5	1	1	0.025	64	0.78435	0.15291	0.062719	8	8	2	1	0.025	63	0.84018	0.14142	0.017247	10	4	2	1	0.03	63
HV	307	M	36-40	0.78384	0.15341	0.06275	9	6	2	1	0.025	57	0.65554	0.1955	0.14665	11	22	3	1	0.025	37	0.73507	0.19222	0.072694	10	5	2	1	0.03	74
HV	310	M	25-30	0.8474	0.099429	0.053167	11	6	2	1	0.02	52	0.73986	0.20387	0.056265	8	8	2	1	0.025	59	0.80436	0.13992	0.055717	13	12	3	1	0.03	43
HV	328	F	18-24	0.83619	0.10679	0.056994	8	7	2	1	0.025	67	0.70222	0.19992	0.097858	15	14	2	1	0.03	46	0.73586	0.22678	0.037363	7	4	1	1	0.03	104
HV	342	M	18-24	0.83254	0.10876	0.055174	12	7	2	1	0.02	57	0.73959	0.099431	0.15933	7	30	2	1	0.03	46	0.84439	0.12746	0.028059	9	4	2	1	0.025	78
HV	343	F	18-24	0.85664	0.083924	0.051161	7	7	2	1	0.025	58	0.68753	0.20974	0.10272	7	14	2	1	0.025	58	0.77596	0.20132	0.022711	8	4	1	1	0.03	92
HV	347	M	31-35	0.808	0.14074	0.050888	10	6	2	1	0.025	59	0.67584	0.15776	0.16629	9	14	2	1	0.035	52	0.78942	0.14755	0.062889	9	4	2	1	0.03	67
HV	351	M	25-30	0.82122	0.10088	0.061256	10	6	2	1	0.025	56	0.771	0.11496	0.1126	9	8	2	1	0.025	54	0.8042	0.15126	0.044316	10	4	1	1	0.03	84
HV	392	M	31-35	0.88387	0.073862	0.037063	8	5	2	1	0.025	59	0.79679	0.10809	0.094966	7	7	2	1	0.025	56	0.78828	0.17597	0.035561	7	5	2	1	0.03	85
HV	398	M	25-30	0.85636	0.090589	0.052375	8	5	2	1	0.025	59	0.72327	0.18007	0.096655	13	8	2	1	0.03	51	0.80871	0.14462	0.046007	6	5	2	1	0.03	82
OCD	700	F	18-24	0.83392	0.055439	0.097733	10	7	2	1	0.02	60	0.66808	0.15986	0.16564	10	12	2	1	0.025	53	0.81854	0.12634	0.055111	11	6	2	2	0.03	74
OCD	701	M	31-35	0.8219	0.1564	0.021188	10	4	1	1	0.02	72	0.74872	0.16558	0.085497	12	16	3	1	0.02	50	0.8029	0.18214	0.014715	31	8	3	2	0.03	35
OCD	706	M	41-45	0.80263	0.083835	0.1131	10	8	2	1	0.02	47	0.64763	0.15129	0.20039	13	11	3	1	0.03	39	0.80926	0.16035	0.029569	11	4	2	1	0.035	77
OCD	707	M	36-40	0.78729	0.069819	0.14273	10	7	2	1	0.03	56	0.56589	0.27222	0.16153	9	10	2	1	0.03	61	0.69008	0.20562	0.10424	8	4	1	1	0.039	88
OCD	708	F	25-30	0.82965	0.1121	0.053391	10	5	1	1	0.025	57	0.71292	0.19419	0.092881	13	10	2	1	0.02	51	0.83966	0.13385	0.026473	7	5	2	1	0.025	96
OCD	712	F	18-24	0.8796	0.081904	0.02871	8	7	2	1	0.02	67	0.74263	0.17356	0.083725	11	8	1	1	0.025	78	0.82662	0.11194	0.061413	6	5	1	1	0.03	95
OCD	718	F	18-24	0.86099	0.078894	0.060079	7	7	2	1	0.03	56	0.67154	0.13931	0.18835	8	999-remove Gln for this person	5	2	0.049	21	0.83427	0.1382	0.027526	6	5	2	1	0.03	94
OCD	726	M	31-35	0.8444	0.12522	0.029477	12	5	2	1	0.025	57	0.70044	0.21587	0.083558	11	5	2	1	0.03	67	0.7756	0.18638	0.037269	11	4	2	1	0.03	82
OCD	729	M	51-55	0.76273	0.085357	0.15174	9	6	2	1	0.03	50	0.68422	0.1629	0.15248	8	26	3	1	0.03	39	0.78153	0.1818	0.036466	9	4	2	1	0.03	61
OCD	731	F	18-24	0.88386	0.065718	0.041911	8	7	2	1	0.025	65	0.791	0.17701	0.031901	6	999-remove Gln for this person	4	2	0.059	26	0.83173	0.13783	0.030415	8	4	2	1	0.025	99
OCD	732	M	25-30	0.85462	0.10894	0.03325	8	5	2	1	0.02	67	0.66058	0.13945	0.1997	9	5	2	1	0.025	65	0.76636	0.19112	0.042474	9	4	2	1	0.035	77
OCD	735	F	18-24	0.87022	0.082749	0.0465	9	7	1	1	0.02	72	0.75236	0.20176	0.045873	8	13	2	1	0.025	69	0.87065	0.1088	0.02003	10	4	1	1	0.03	93
OCD	738	F	18-24	0.86337	0.090462	0.04231	9	6	2	1	0.02	60	0.71115	0.20863	0.080109	8	17	2	1	0.02	57	0.84638	0.11733	0.036233	37	7	2	1	0.03	60
OCD	743	F	46-50	0.77187	0.1608	0.066963	9	5	1	1	0.025	67	0.69481	0.1482	0.1567	9	17	2	1	0.025	49	0.81589	0.13973	0.044206	10	8	2	1	0.03	58
OCD	744	M	31-35	0.8772	0.086475	0.031402	10	7	2	1	0.02	62	0.71561	0.14719	0.13713	14	13	2	1	0.03	41	0.73756	0.22802	0.033971	9	4	1	2	0.035	84
OCD	746	M	18-24	0.89727	0.070635	0.025422	9	6	2	1	0.015	65	0.79411	0.17963	0.026216	11	4	1	1	0.025	77	0.83889	0.1505	0.010477	8	4	2	2	0.03	83
OCD	750	F	51-55	0.83239	0.099752	0.0606	9	8	2	1	0.025	56	0.70397	0.17769	0.11813	8	22	2	1	0.025	51	0.80072	0.1739	0.02519	7	5	2	1	0.03	88
OCD	753	F	25-30	0.83533	0.084443	0.072511	8	7	2	1	0.03	58	0.7436	0.1091	0.14667	14	10	2	1	0.025	47	0.81887	0.14485	0.036187	11	9	3	1	0.025	43
OCD	755	F	18-24	0.89011	0.07608	0.029396	9	5	1	1	0.025	69	0.77643	0.15907	0.064498	8	18	2	1	0.025	61	0.85273	0.1291	0.017566	7	4	2	1	0.03	76
OCD	762	F	25-30	0.84147	0.10533	0.040152	10	6	2	1	0.02	65	0.71321	0.19301	0.093679	10	8	2	1	0.025	65	0.84709	0.12366	0.029196	10	4	2	1	0.03	86
OCD	776	M	25-30	NA	NA	NA	NA	NA	NA	NA	NA	NA	0.76548	0.10688	0.12761	9	9	2	1	0.025	50	0.85182	0.11459	0.032391	13	5	2	1	0.03	63
OCD	780	F	25-30	0.81119	0.1289	0.045305	8	7	2	1	0.02	66	0.74032	0.13992	0.11861	10	7	2	1	0.03	77	0.83177	0.14037	0.027821	8	4	2	1	0.03	97
OCD	783	M	25-30	0.874	0.07948	0.044785	9	6	2	1	0.02	62	0.71957	0.19635	0.084049	7	11	2	1	0.025	56	0.74742	0.21985	0.031684	6	7	2	1	0.039	83
OCD	800	F	18-24	0.85938	0.11271	0.025746	10	6	2	1	0.03	60	0.7839	0.16791	0.048189	10	6	2	1	0.025	72	0.83333	0.14693	0.019002	9	4	1	1	0.03	97
OCD	801	F	18-24	0.80163	0.14222	0.055205	8	9	2	1	0.02	62	0.71929	0.15654	0.12417	8	22	2	1	0.02	55	0.83486	0.14209	0.023043	9	4	1	1	0.025	96
OCD	806	F	18-24	0.874942	0.0819833	0.032669	8	5	2	1	0.02	68	0.770016	0.143251	0.086689	8	14	2	1	0.025	55	0.85647	0.1261	0.017204	8	4			0.025	96
OCD	807	M	31-35	0.819453	0.123194	0.0534511	11	8	2	1	0.025	51	0.723002	0.0821391	0.194005	9	14	2	1	0.025	57	NA	NA	NA	NA	NA	NA	NA	0.03	25
OCD	818	M	41-45	0.8471	0.12018	0.032346	9	5	2	1	0.02	61	0.71118	0.12361	0.16519	10	11	2	1	0.03	46	0.81462	0.14244	0.042941	10	4	2	1	0.03	71
OCD	819	F	46-50	0.80371	0.1508	0.045456	12	7	2	1	0.03	54	0.67983	0.19791	0.12126	8	12	2	1	0.03	51	0.87762	0.10425	0.017881	13	6	1	1	0.03	76
OCD	821	M	31-35	0.78115	0.095867	0.12282	9	4	2	1	0.025	61	0.66217	0.22344	0.11432	8	7	2	1	0.025	62	0.75595	0.19968	0.043721	6	5	2	1	0.035	86
OCD	830	M	36-40	0.84521	0.10038	0.053897	8	6	2	1	0.025	56	0.77439	0.10933	0.11615	9	13	2	1	0.025	49	0.79264	0.14478	0.062501	8	4	1	1	0.03	86
